# Supplementary material for: Network pharmacology to investigate the pharmacological mechanisms of muscone in Xingnaojing injections for the treatment of severe traumatic brain injury
Source: PeerJ. 2021 Jul 20;9:e11696. doi: 10.7717/peerj.11696 (PMC8300495; doi:10.7717/peerj.11696)
Supplement: Supplemental Information 1 — Full-length uncropped blots [file peerj-09-11696-s001.zip]

Archive with 19 entries (18 files):
- WB/
- WB/akt.tif
- WB/BAX.tif
- WB/Bcl-2.tif
- WB/cleaved-cp3.tif
- WB/p-53.tif
- WB/p-AKT.tif
- WB/p-p65.tif
- WB/p-pi3k.tif
- WB/p65.tif
- WB/PI3K.tif
- WB/内1.tif
- WB/内2.tif
- WB/内3.tif
- WB/内4.tif
- WB/内5.tif
- WB/内6.tif
- WB/内7.tif
- WB/内8.tif
