# Supplementary material for: Network pharmacology to investigate the pharmacological mechanisms of muscone in Xingnaojing injections for the treatment of severe traumatic brain injury
Source: PeerJ. 2021 Jul 20;9:e11696. doi: 10.7717/peerj.11696 (PMC8300495; doi:10.7717/peerj.11696)
Supplement: Supplemental Information 6 [file peerj-09-11696-s006.zip]

Archive with 9 entries (8 files):
- supporting information of Fig1-Fig3/
- supporting information of Fig1-Fig3/count.xls
- supporting information of Fig1-Fig3/GO.xls
- supporting information of Fig1-Fig3/KEGG.xls
- supporting information of Fig1-Fig3/network.xlsx
- supporting information of Fig1-Fig3/PPI.csv
- supporting information of Fig1-Fig3/Targets of XNJI components.xlsx
- supporting information of Fig1-Fig3/TBI-targets and components of XNJI.xlsx
- supporting information of Fig1-Fig3/Venn.xlsx
