# Supplementary material for: Network pharmacology to investigate the pharmacological mechanisms of muscone in Xingnaojing injections for the treatment of severe traumatic brain injury
Source: PeerJ. 2021 Jul 20;9:e11696. doi: 10.7717/peerj.11696 (PMC8300495; doi:10.7717/peerj.11696)
Supplement: Supplemental Information 6 [file peerj-09-11696-s006.zip › supporting information of Fig1-Fig3/PPI.csv]

node_name	MCC	DMNC	MNC	Degree	EPC	BottleNeck	EcCentricity	Closeness	Radiality	Betweenness	Stress	ClusteringCoefficient
AKT1	6301436	0.28547	88	88	53.618	97	0.33333	127.5	4.54167	6272.24553	44248	0.15073
CASP3	6291172	0.38518	60	60	50.193	11	0.33333	111.5	4.30357	1679.86775	15700	0.22938
PTGS2	4485438	0.37849	48	48	47.364	4	0.33333	106	4.25	1583.35659	13886	0.24202
ESR1	6142222	0.45309	46	46	47.259	3	0.33333	104.33333	4.21429	1035.73909	10882	0.29372
AR	6085789	0.44537	42	43	45.64	6	0.33333	102.33333	4.17857	1220.19583	11294	0.2835
NOS3	68694	0.3473	39	39	45.041	6	0.33333	101.16667	4.18452	1113.64495	10118	0.23752
MAPK14	5655939	0.43161	37	38	43.574	5	0.33333	98.83333	4.1131	1064.158	8362	0.2845
RELA	6185095	0.5381	36	37	43.62	1	0.33333	98.5	4.1131	486.18204	5330	0.35736
BCL2L1	5963962	0.48623	35	35	43.013	2	0.33333	96	4.04762	537.55344	5282	0.34454
PPARG	89154	0.45874	33	33	42.074	3	0.33333	96.5	4.08929	495.28542	4830	0.33144
NR3C1	4518411	0.53059	31	32	43.445	3	0.33333	98	4.15476	765.08933	8946	0.36694
CAV1	26712	0.40688	30	32	40.206	3	0.33333	95.16667	4.05357	888.74689	6878	0.26613
CNR1	366370	0.38117	32	32	34.773	2	0.33333	95.83333	4.07738	874.63689	9750	0.27823
PGR	4030866	0.47161	30	30	39.033	1	0.33333	94.83333	4.06548	437.27121	5438	0.35172
GRM5	6.23E+09	0.50939	29	29	30.184	2	0.33333	92.5	3.99405	558.99234	5306	0.38424
JAK2	12970	0.41246	28	28	37.839	2	0.33333	92.33333	4	293.14772	3052	0.31481
MDM2	5964186	0.56843	28	28	40.982	1	0.33333	92.33333	4	146.74982	1708	0.43386
CYP3A4	15799	0.3134	27	28	29.799	2	0.25	90.08333	3.91667	1107.00188	8496	0.22487
HDAC1	981848	0.58578	26	26	37.481	1	0.33333	91	3.97619	299.33071	3882	0.45846
GSK3B	387386	0.44144	24	24	36.333	2	0.33333	90	3.96429	206.12279	1868	0.35507
VCAM1	64527	0.50361	23	24	36.132	2	0.33333	91.5	4.01786	295.7243	3018	0.37681
PARP1	1309851	0.58109	23	24	35.654	2	0.25	88.58333	3.91071	483.39505	3560	0.43478
ADRA1A	6.23E+09	0.53603	24	24	25.781	2	0.25	83.41667	3.72024	318.12984	2586	0.43116
CHRM1	6.23E+09	0.54837	22	23	25.169	3	0.25	83.41667	3.72619	321.9337	2440	0.41502
CYP1A1	17414	0.4455	23	23	29.416	1	0.25	86.08333	3.83333	422.66778	4730	0.36364
CYP19A1	29582	0.50845	23	23	32.191	1	0.33333	90.33333	3.9881	310.11838	4080	0.41502
KIT	6502	0.38739	23	23	34.649	1	0.33333	90	3.97619	335.73081	3024	0.31621
OPRK1	365031	0.4748	21	22	25.474	3	0.33333	89.5	3.97024	428.24617	3898	0.36364
SMAD3	190378	0.55359	22	22	36.629	1	0.33333	88.66667	3.94048	149.28326	1482	0.45887
CASP8	837624	0.63306	21	21	33.883	1	0.25	87.91667	3.92262	75.49232	904	0.53333
GRM1	6.23E+09	0.63306	21	21	25.449	2	0.33333	87.66667	3.91667	270.91666	3160	0.53333
HDAC2	122484	0.61045	21	21	32.891	1	0.33333	86.66667	3.88095	130.00496	2368	0.51429
PDGFRB	6718	0.44088	21	21	32.323	1	0.33333	88.33333	3.94048	130.65505	1424	0.37143
CTSB	3891	0.4176	20	21	28.449	3	0.25	85.5	3.83333	574.95401	4006	0.32381
PTPN1	1270	0.44075	18	20	30.265	3	0.33333	87.16667	3.91071	751.59492	4800	0.31579
JAK1	7230	0.522	20	20	32.222	1	0.25	85.33333	3.83929	101.00995	1026	0.44737
GABBR1	364934	0.58766	18	20	23.799	1	0.25	79.66667	3.61905	216.6424	1658	0.42632
TRPV1	874	0.39534	19	19	27.17	8	0.33333	88.33333	3.96429	410.07918	4906	0.34503
NOS2	61166	0.50925	19	19	32.599	1	0.33333	86	3.88095	197.07473	1844	0.44444
TACR1	6.23E+09	0.63656	19	19	23.972	1	0.33333	86.33333	3.89286	244.60128	2800	0.55556
NCOA2	1836	0.46905	19	19	31.116	1	0.33333	87.16667	3.92262	169.41484	1790	0.40936
NCOA1	6270	0.46235	19	19	30.075	1	0.33333	83.16667	3.77976	131.63636	1660	0.40351
SLC6A4	374	0.32833	19	19	25.343	4	0.25	83.58333	3.78571	486.0991	4832	0.28655
TLR9	22422	0.55616	19	19	31.118	2	0.25	85.75	3.86905	100.61053	1152	0.48538
PRKCA	125	0.23506	18	19	29.315	1	0.33333	87.33333	3.92857	195.72438	1824	0.18713
HTR2B	6.23E+09	0.68347	19	19	24.334	1	0.25	79.66667	3.64286	102.80609	1276	0.59649
HDAC6	18948	0.52265	19	19	31.369	1	0.33333	85.5	3.8631	142.25922	2188	0.45614
ELANE	1050	0.40384	16	18	25.294	5	0.25	85.08333	3.85714	270.92229	2374	0.29412
ACHE	328	0.3141	16	18	24.216	5	0.33333	89.16667	4.00595	850.19306	5202	0.22876
PIK3CD	6187	0.42096	17	18	26.306	3	0.25	83.25	3.79167	154.67867	1366	0.33987
EDNRA	6.23E+09	0.66112	18	18	24.779	1	0.33333	85.66667	3.88095	271.26483	3198	0.58824
CCR5	363756	0.44809	18	18	26.196	1	0.33333	85.83333	3.8869	208.95241	2244	0.39869
PPARA	592	0.38933	18	18	28.186	1	0.33333	88.5	3.98214	186.14869	2100	0.34641
PTAFR	6.23E+09	0.66382	17	18	22.613	2	0.25	78.58333	3.60714	297.76516	1952	0.53595
HTR3A	670	0.40402	18	18	22.36	1	0.25	79.08333	3.625	254.22326	2654	0.35948
HDAC3	12216	0.58766	18	18	29.623	1	0.33333	85.16667	3.8631	137.92394	2410	0.52288
CTSD	2852	0.45544	18	18	28.16	1	0.25	84.58333	3.83929	186.1307	2192	0.40523
BCL2	7926	0.50191	17	17	30.025	2	0.25	84.41667	3.84524	125.14954	1406	0.45588
ESR2	2881	0.51153	16	17	27.929	1	0.33333	86.5	3.92262	217.50254	2620	0.41912
CNR2	363826	0.49382	17	17	22.09	1	0.25	81.16667	3.72024	144.19608	1472	0.44853
HRH1	6.23E+09	0.81665	16	17	21.094	1	0.25	74.5	3.47024	43.24841	456	0.66912
PIK3CB	6204	0.42905	17	17	28.527	1	0.25	82.91667	3.79167	69.9739	758	0.38971
CHRM2	363886	0.47763	17	17	21.284	1	0.25	77.41667	3.57143	149.48141	1008	0.43382
S1PR1	363817	0.5564	16	17	26.306	1	0.33333	86.5	3.92262	195.59373	2416	0.45588
CYP17A1	13548	0.55049	17	17	24.868	1	0.25	79.08333	3.65476	76.29935	882	0.5
CHEK1	91586	0.5564	16	16	28.399	1	0.25	83.58333	3.82738	139.90304	1464	0.51667
GCGR	6.23E+09	0.9963	13	16	19.583	1	0.25	76.08333	3.54167	186.828	1804	0.65833
SIRT2	16082	0.61025	16	16	28.733	1	0.25	82.33333	3.77976	91.9784	1654	0.56667
TACR3	6.23E+09	0.80768	16	16	19.845	1	0.25	72.75	3.41071	24.2321	286	0.75
APOA1	1636	0.57691	11	15	24.262	2	0.33333	84	3.85714	329.80331	2406	0.33333
JAK3	6372	0.56083	15	15	26.368	1	0.25	82.75	3.80952	44.27125	586	0.53333
GSTP1	596	0.44065	15	15	22.797	5	0.33333	84.33333	3.86905	411.76451	3824	0.41905
SELE	11358	0.55082	15	15	28.257	1	0.33333	83.66667	3.84524	39.4971	428	0.52381
MME	29	0.19953	10	15	22.072	1	0.25	83.25	3.82738	255.35475	2000	0.13333
HDAC4	19680	0.71106	15	15	25.96	1	0.25	82.41667	3.79762	64.95118	1506	0.67619
MET	2622	0.50074	15	15	28.078	1	0.25	82.41667	3.79167	40.89898	468	0.47619
ELN	349	0.39597	13	14	24.523	2	0.25	82.08333	3.79762	126.20397	1250	0.34066
SLC6A3	214	0.3491	14	14	20.188	1	0.33333	84.33333	3.88095	281.27259	2216	0.34066
UGT2B7	240	0.37162	14	14	15.364	1	0.25	70.16667	3.32143	97.42793	604	0.36264
HCRTR1	6.23E+09	0.91215	14	14	18.52	1	0.25	71.66667	3.375	12.25513	164	0.89011
TYK2	5204	0.41666	14	14	23.269	1	0.25	77.08333	3.59524	59.68996	528	0.40659
CACNA1B	1131	0.61853	10	13	19.864	1	0.25	76.58333	3.60714	126.82623	1132	0.41026
ADORA3	364351	0.71711	12	13	19.052	1	0.33333	83.16667	3.85119	84.3605	1120	0.62821
CTSL	471	0.49759	12	13	20.523	2	0.25	76.08333	3.57738	82.96764	554	0.4359
PLAU	258	0.38319	13	13	25.224	1	0.33333	84.33333	3.89286	114.8694	1408	0.38462
CHRM3	6.23E+09	0.9963	13	13	17.065	1	0.25	69.25	3.29167	0	0	1
PRKCD	90	0.30655	13	13	22.608	1	0.33333	82.33333	3.82143	118.58662	924	0.30769
HCRTR2	6.23E+09	0.9963	13	13	17.221	1	0.25	69.25	3.29167	0	0	1
S1PR3	363630	0.67321	12	12	21.036	2	0.33333	82	3.82143	56.59614	972	0.69697
NR3C2	422	0.42441	12	12	23.212	2	0.33333	82.33333	3.83333	65.70944	932	0.43939
MAOA	328	0.40978	12	12	17.29	1	0.25	77.75	3.66071	153.3283	1390	0.42424
NLRP3	5198	0.61853	10	12	22.939	2	0.25	82.08333	3.82143	182.23899	2032	0.4697
KLK3	6744	0.64394	12	12	24.604	1	0.33333	82.66667	3.84524	31.06908	546	0.66667
HSD17B1	6751	0.67872	11	12	20.463	1	0.25	76.16667	3.60119	42.44968	520	0.60606
SHBG	3006	0.48295	12	12	19.667	1	0.25	76.83333	3.63095	70.28759	628	0.5
GRIA2	880	0.53872	10	12	17.091	1	0.25	78.33333	3.67857	131.05963	1302	0.42424
ALOX5	795	0.45814	11	12	22.647	2	0.33333	83	3.85714	122.76278	1612	0.40909
VDR	318	0.42441	12	12	23.89	1	0.33333	82.5	3.83929	49.34555	590	0.43939
CD38	188	0.35124	12	12	22.429	1	0.25	81.25	3.79167	39.28936	426	0.36364
PDGFRA	6066	0.64479	11	11	21.986	1	0.25	78.58333	3.70833	10.93751	196	0.69091
CAPN1	3002	0.59388	11	11	20.354	1	0.25	79.66667	3.74405	35.52717	272	0.63636
MAOB	277	0.43896	10	11	16.142	2	0.25	80.66667	3.77976	144.06631	1360	0.4
CDC25A	969	0.51877	10	11	24.718	2	0.25	81.25	3.80357	137.63871	1808	0.47273
CASP7	46800	0.7466	11	11	24.28	1	0.25	80.58333	3.77976	8.69435	106	0.8
LRRK2	85	0.3791	10	11	20.166	1	0.33333	80.66667	3.78571	119.79059	1034	0.34545
SLC2A4	432	0.54298	11	11	23.966	1	0.33333	82.16667	3.83929	29.57351	462	0.58182
PPP1CC	53	0.31924	10	11	19.082	2	0.33333	80.66667	3.78571	152.97874	1502	0.29091
BRD4	5766	0.67872	11	11	23.42	1	0.25	80.08333	3.7619	7.61732	134	0.72727
FAAH	176	0.52483	8	10	15.77	3	0.25	77.83333	3.69048	213.27585	1398	0.42222
SPHK2	39	0.33413	9	10	21.41	1	0.25	79.91667	3.76786	37.69815	538	0.31111
BACE1	72	0.3791	10	10	20.639	1	0.33333	81	3.80952	37.82586	388	0.42222
PIK3CG	124	0.49567	8	10	19.632	1	0.33333	81.66667	3.83333	89.00721	940	0.4
FLT1	108	0.39905	10	10	21.029	1	0.33333	78.66667	3.72619	26.01061	296	0.44444
SRD5A1	1460	0.51877	10	10	17.096	1	0.25	75.66667	3.6131	52.32613	690	0.57778
HSF1	86	0.40573	9	9	18.291	1	0.25	77.75	3.70238	13.75383	104	0.47222
HSD11B1	168	0.47733	9	9	17.682	1	0.25	71.91667	3.4881	21.58045	312	0.55556
ADH1B	26	0.2864	9	9	11.48	1	0.25	69.5	3.375	79.54512	652	0.33333
CTSK	80	0.38186	9	9	17.692	1	0.25	77.5	3.69048	65.47639	572	0.44444
PTGS1	169	0.52483	8	9	16.657	1	0.25	75.08333	3.60714	37.87219	326	0.5
MTNR1A	362880	0.85919	9	9	14.59	1	0.25	68.41667	3.32143	0	0	1
HMGCR	107	0.49567	8	9	18.364	2	0.33333	81.33333	3.83333	350.28378	1606	0.47222
GSTM1	278	0.5012	9	9	11.793	1	0.25	69.16667	3.35714	50.01612	376	0.58333
AKR1B1	84	0.40573	9	9	18.837	2	0.33333	80.5	3.80357	95.0375	1070	0.47222
HDAC8	5046	0.67062	8	8	12.802	1	0.25	64.66667	3.17262	4.12946	38	0.82143
CTSC	35	0.36588	7	8	12.701	2	0.25	69.91667	3.40476	90.34488	594	0.35714
CBR1	30	0.38039	6	8	12.707	1	0.25	70.5	3.42857	65.66735	626	0.32143
GABRA1	750	0.58315	8	8	12.4	1	0.25	67.83333	3.32143	6.2976	82	0.71429
CA9	266	0.52483	8	8	18.181	1	0.25	78.91667	3.75595	11.25356	182	0.64286
HDAC11	5041	0.76834	7	8	12.85	1	0.25	64.33333	3.15476	5.72259	30	0.75
TSPO	29	0.38039	6	7	14.716	1	0.25	73.16667	3.55952	15.68801	226	0.38095
NR1I3	42	0.43905	7	7	10.886	1	0.25	65.66667	3.24405	23.2579	238	0.57143
OCLN	246	0.5854	7	7	20.153	1	0.25	77.66667	3.72024	2.62746	38	0.7619
CASP6	721	0.71324	6	7	15.767	1	0.25	76	3.66071	24.08811	350	0.71429
EPHX1	241	0.66569	6	7	8.99	1	0.25	65.08333	3.22619	34.97303	158	0.66667
SERPINA6	13	0.28529	6	7	14.337	1	0.25	73.66667	3.57738	20.30903	256	0.28571
CES1	27	0.45378	5	6	6.887	1	0.25	65.5	3.2619	50.82141	328	0.46667
PTGES	28	0.38039	6	6	9.412	1	0.25	66.83333	3.31548	10.33539	90	0.53333
FKBP1A	32	0.42794	6	6	15.555	1	0.33333	77.33333	3.72619	13.19863	192	0.6
P2RX7	15	0.38896	5	6	11.984	1	0.25	71	3.47619	16.9257	172	0.4
PRKCQ	12	0.28529	6	6	12.882	1	0.25	77.25	3.72024	11.6947	90	0.4
CMA1	6	0.30779	2	6	9.813	1	0.25	66.33333	3.29167	14.9585	98	0.13333
GSTM2	126	0.57059	6	6	8.691	1	0.25	64	3.19048	3.96398	38	0.8
ALOX15	49	0.58344	5	6	11.747	1	0.25	71.5	3.5	19.64994	166	0.6
CTSS	121	0.64826	5	6	12.676	1	0.25	67.91667	3.33929	2.54699	24	0.66667
CES2	26	0.45378	5	5	5.769	1	0.2	62.95	3.14881	6.66146	86	0.7
TAAR1	8	0.25931	5	5	5.993	1	0.25	63.16667	3.17857	8.10844	136	0.4
TRPM8	25	0.56839	4	5	8.779	1	0.25	65.91667	3.29167	12.38997	112	0.6
PREP	5	0.30779	2	5	8.647	2	0.25	67.16667	3.32738	72.24644	348	0.2
FBN1	6	0.30898	3	5	10.497	1	0.25	69.5	3.45238	18.08496	126	0.2
ACP5	10	0.32413	5	5	12.839	1	0.25	76.25	3.69643	38.51424	398	0.5
FLT4	12	0.38896	5	5	11.577	1	0.25	70.66667	3.49405	3.48104	48	0.6
HTR6	6	0.2842	4	4	5.548	1	0.2	59.76667	2.97024	1.7243	16	0.5
KIF11	4	0.30779	2	4	7.316	1	0.2	60.7	3.05952	12.66088	70	0.16667
TUBB1	4	0	1	4	6.85	1	0.25	63.66667	3.20238	21.67956	162	0
TYR	5	0.30898	3	4	9.16	1	0.33333	75.66667	3.69048	10.95802	106	0.33333
PABPC1	4	0.30898	3	3	7.511	1	0.25	67.5	3.375	1.6	8	0.66667
CA2	3	0.30779	2	3	7	1	0.25	64.08333	3.23214	2.38323	26	0.33333
CHRNA2	4	0.30898	3	3	6.451	1	0.25	63.5	3.21429	1.80784	12	0.66667
EPHX2	3	0.30779	2	3	7.111	2	0.25	65	3.27976	26.44334	170	0.33333
FAP	2	0	1	2	4.944	1	0.25	61.5	3.14881	11.06341	62	0
PLA2G7	2	0	1	2	4.371	1	0.25	60.08333	3.07738	3.41958	34	0
KCNA5	2	0	1	2	5.495	1	0.25	61.91667	3.14286	0.67778	8	0
DYRK1B	2	0	1	2	5.501	1	0.25	63.08333	3.20238	1.25729	14	0
SIGMAR1	1	0	1	1	1.906	1	0.25	54.41667	2.83929	0	0	0
ACP1	1	0	1	1	3.062	1	0.25	56.41667	2.91667	0	0	0
PRSS1	1	0	1	1	2.59	1	0.2	55.48333	2.83929	0	0	0
CA4	1	0	1	1	2.932	1	0.25	57.58333	3.0119	0	0	0
POLB	1	0	1	1	3.821	1	0.2	56.78333	2.91667	0	0	0
CLK1	1	0	1	1	3.268	1	0.25	56.41667	2.91667	0	0	0
